# Supplementary material for: Infigratinib (BGJ 398), a Pan-FGFR Inhibitor, Targets P-Glycoprotein and Increases Chemotherapeutic-Induced Mortality of Multidrug-Resistant Tumor Cells
Source: Biomedicines. 2022 Mar 3;10(3):601. doi: 10.3390/biomedicines10030601 (PMC8945560; doi:10.3390/biomedicines10030601)
Supplement: Supplementary file 1 [file biomedicines-10-00601-s001.zip]

Archive with 1 entries (1 files):
- biomedicines-1613491-supplementary.pdf
